# Supplementary material for: The invasiveness of Hypochaeris glabra (Asteraceae): Responses in morphological and reproductive traits for exotic populations
Source: PLoS One. 2018 Jun 14;13(6):e0198849. doi: 10.1371/journal.pone.0198849 (PMC6002075; doi:10.1371/journal.pone.0198849)
Supplement: S1 Dataset — (CSV) [file pone.0198849.s001.csv]

Species	Origin	Pop	SubplotID	pH	Al	P	K	B	Stotal	C/N	N	M.O.	PC1	Precipitation	PrecipFactor	Biomass	NFlowerHeads	Unbaked5	Baked5	FruitsFH	PBF	SeedOutput
Hg	S	S1	II	5.705	23.83	3.815	91.945	0.28	106.55	7.7427	0.149	1.9891	1.0969	468	-1.048893985	12.7	61	188	166	70.8	0.468926554	4318.8
Hg	S	S1	II	5.705	23.83	3.815	91.945	0.28	106.55	7.7427	0.149	1.9891	1.0969	468	-1.048893985	13.6	158	252	70	64.4	0.27027027	10175.2
Hg	S	S1	III	5.705	23.83	3.815	91.945	0.28	106.55	7.7427	0.149	1.9891	1.0969	468	-1.048893985	17.2	132	108	263	74.2	0.708894879	9794.4
Hg	S	S1	II	5.705	23.83	3.815	91.945	0.28	106.55	7.7427	0.149	1.9891	1.0969	468	-1.048893985	19.4	65	183	79	52.4	0.301526718	3406
Hg	S	S1	III	5.705	23.83	3.815	91.945	0.28	106.55	7.7427	0.149	1.9891	1.0969	468	-1.048893985	19.4	216	206	71	55.4	0.25631769	11966.4
Hg	S	S1	III	5.705	23.83	3.815	91.945	0.28	106.55	7.7427	0.149	1.9891	1.0969	468	-1.048893985	21.1	235	150	146	59.2	0.493243243	13912
Hg	S	S1	I	5.705	23.83	3.815	91.945	0.28	106.55	7.7427	0.149	1.9891	1.0969	468	-1.048893985	23	140	116	180	59.2	0.608108108	8288
Hg	S	S1	I	5.705	23.83	3.815	91.945	0.28	106.55	7.7427	0.149	1.9891	1.0969	468	-1.048893985	23.6	147	136	201	67.4	0.596439169	9907.8
Hg	S	S1	II	5.705	23.83	3.815	91.945	0.28	106.55	7.7427	0.149	1.9891	1.0969	468	-1.048893985	31.7	225	208	177	77	0.45974026	17325
Hg	S	S1	I	5.705	23.83	3.815	91.945	0.28	106.55	7.7427	0.149	1.9891	1.0969	468	-1.048893985	32.4	285	136	233	73.8	0.631436314	21033
Hg	S	S1	III	5.705	23.83	3.815	91.945	0.28	106.55	7.7427	0.149	1.9891	1.0969	468	-1.048893985	42.5	254	107	201	61.6	0.652597403	15646.4
Hg	S	S1	I	5.705	23.83	3.815	91.945	0.28	106.55	7.7427	0.149	1.9891	1.0969	468	-1.048893985	42.6	306	92	168	52	0.646153846	15912
Hg	S	S1	II	5.705	23.83	3.815	91.945	0.28	106.55	7.7427	0.149	1.9891	1.0969	468	-1.048893985	43.4	230	227	292	103.8	0.562620424	23874
Hg	S	S1	II	5.705	23.83	3.815	91.945	0.28	106.55	7.7427	0.149	1.9891	1.0969	468	-1.048893985	65.9	495	198	190	77.6	0.489690722	38412
Hg	S	S2	I	6.375	19.415	2.3175	120.48	0.3	198.3	8.2733	0.159	2.2682	0.288	572	-0.650618487	5.9	75	272	30	60.4	0.10909091	4530
Hg	S	S2	II	6.375	19.415	2.3175	120.48	0.3	198.3	8.2733	0.159	2.2682	0.288	572	-0.650618487	7.5	37	96	111	41.4	0.536231884	1531.8
Hg	S	S2	II	6.375	19.415	2.3175	120.48	0.3	198.3	8.2733	0.159	2.2682	0.288	572	-0.650618487	15	54	297	112	81.8	0.273838631	4417.2
Hg	S	S2	II	6.375	19.415	2.3175	120.48	0.3	198.3	8.2733	0.159	2.2682	0.288	572	-0.650618487	15.7	38	116	276	78.4	0.704081633	2979.2
Hg	S	S2	I	6.375	19.415	2.3175	120.48	0.3	198.3	8.2733	0.159	2.2682	0.288	572	-0.650618487	16.3	133	103	109	42.4	0.514150943	5639.2
Hg	S	S2	I	6.375	19.415	2.3175	120.48	0.3	198.3	8.2733	0.159	2.2682	0.288	572	-0.650618487	33	283	181	122	60.6	0.402640264	17149.8
Hg	S	S2	I	6.375	19.415	2.3175	120.48	0.3	198.3	8.2733	0.159	2.2682	0.288	572	-0.650618487	37.9	350	196	221	83.4	0.529976019	29190
Hg	S	S2	II	6.375	19.415	2.3175	120.48	0.3	198.3	8.2733	0.159	2.2682	0.288	572	-0.650618487	40.3	198	280	135	83	0.325301205	16434
Hg	S	S2	III	6.375	19.415	2.3175	120.48	0.3	198.3	8.2733	0.159	2.2682	0.288	572	-0.650618487	44.7	330	119	192	62.2	0.617363344	20526
Hg	S	S2	II	6.375	19.415	2.3175	120.48	0.3	198.3	8.2733	0.159	2.2682	0.288	572	-0.650618487	44.9	394	103	127	46	0.552173913	18124
Hg	S	S2	II	6.375	19.415	2.3175	120.48	0.3	198.3	8.2733	0.159	2.2682	0.288	572	-0.650618487	45.2	88	345	157	100.4	0.312749004	8835.2
Hg	S	S2	I	6.375	19.415	2.3175	120.48	0.3	198.3	8.2733	0.159	2.2682	0.288	572	-0.650618487	50.7	441	233	288	104.2	0.552783109	45952.2
Hg	S	S4	III	5.27	175.935	1.04	121.89	0.13	179.4	12.3101	0.198	4.1953	-0.2056	859	0.448468703	4.4	16	167	185	70.4	0.525568182	1126.4
Hg	S	S4	I	5.27	175.935	1.04	121.89	0.13	179.4	12.3101	0.198	4.1953	-0.2056	859	0.448468703	9.5	42	144	273	83.4	0.654676259	3502.8
Hg	S	S4	I	5.27	175.935	1.04	121.89	0.13	179.4	12.3101	0.198	4.1953	-0.2056	859	0.448468703	9.5	84	146	156	60.4	0.516556291	5073.6
Hg	S	S4	III	5.27	175.935	1.04	121.89	0.13	179.4	12.3101	0.198	4.1953	-0.2056	859	0.448468703	10.5	31	123	113	47.2	0.478813559	1463.2
Hg	S	S4	III	5.27	175.935	1.04	121.89	0.13	179.4	12.3101	0.198	4.1953	-0.2056	859	0.448468703	11.3	48	175	319	98.8	0.645748988	4742.4
Hg	S	S4	III	5.27	175.935	1.04	121.89	0.13	179.4	12.3101	0.198	4.1953	-0.2056	859	0.448468703	12.1	20	103	259	90.4	0.715469	1808
Hg	S	S4	III	5.27	175.935	1.04	121.89	0.13	179.4	12.3101	0.198	4.1953	-0.2056	859	0.448468703	15.4	158	160	143	60.6	0.471947195	9574.8
Hg	S	S4	II	5.27	175.935	1.04	121.89	0.13	179.4	12.3101	0.198	4.1953	-0.2056	859	0.448468703	17.5	110	158	315	94.6	0.665961945	10406
Hg	S	S4	II	5.27	175.935	1.04	121.89	0.13	179.4	12.3101	0.198	4.1953	-0.2056	859	0.448468703	21.5	45	176	414	118	0.701694915	5310
Hg	S	S4	I	5.27	175.935	1.04	121.89	0.13	179.4	12.3101	0.198	4.1953	-0.2056	859	0.448468703	27.7	185	140	365	101	0.722772277	18685
Hg	S	S4	II	5.27	175.935	1.04	121.89	0.13	179.4	12.3101	0.198	4.1953	-0.2056	859	0.448468703	28.1	76	134	365	99.8	0.731462926	7584.8
Hg	S	S4	I	5.27	175.935	1.04	121.89	0.13	179.4	12.3101	0.198	4.1953	-0.2056	859	0.448468703	29.9	70	165	356	104.2	0.683301344	7294
Hg	S	S4	I	5.27	175.935	1.04	121.89	0.13	179.4	12.3101	0.198	4.1953	-0.2056	859	0.448468703	31	127	172	232	80.8	0.574257426	10261.6
Hg	S	S4	III	5.27	175.935	1.04	121.89	0.13	179.4	12.3101	0.198	4.1953	-0.2056	859	0.448468703	31.2	166	195	414	121.8	0.679802956	20218.8
Hg	S	S4	II	5.27	175.935	1.04	121.89	0.13	179.4	12.3101	0.198	4.1953	-0.2056	859	0.448468703	32.3	122	163	297	92	0.645652174	11224
Hg	S	S4	II	5.27	175.935	1.04	121.89	0.13	179.4	12.3101	0.198	4.1953	-0.2056	859	0.448468703	36.2	215	131	254	107	0.65974	23005
Hg	S	S4	II	5.27	175.935	1.04	121.89	0.13	179.4	12.3101	0.198	4.1953	-0.2056	859	0.448468703	37.8	202	156	267	84.6	0.631205674	17089.2
Hg	S	S4	I	5.27	175.935	1.04	121.89	0.13	179.4	12.3101	0.198	4.1953	-0.2056	859	0.448468703	40.2	191	176	282	91.6	0.615720524	17495.6
Hg	S	S4	II	5.27	175.935	1.04	121.89	0.13	179.4	12.3101	0.198	4.1953	-0.2056	859	0.448468703	42.2	210	162	264	85.2	0.61971831	17892
Hg	S	S4	I	5.27	175.935	1.04	121.89	0.13	179.4	12.3101	0.198	4.1953	-0.2056	859	0.448468703	45.3	192	136	281	83.4	0.673860911	16012.8
Hg	S	S4	II	5.27	175.935	1.04	121.89	0.13	179.4	12.3101	0.198	4.1953	-0.2056	859	0.448468703	63.5	195	225	440	133	0.661654135	25935
Hg	S	S5	I	4.92	102.125	3.29	109.39	0.12	111.15	7.856	0.1425	1.9542	1.7381	913	0.655265597	14.4	55	353	178	106.2	0.335216573	5841
Hg	S	S5	I	4.92	102.125	3.29	109.39	0.12	111.15	7.856	0.1425	1.9542	1.7381	913	0.655265597	14.8	90	387	94	96.2	0.195426195	8658
Hg	S	S5	I	4.92	102.125	3.29	109.39	0.12	111.15	7.856	0.1425	1.9542	1.7381	913	0.655265597	16.3	143	208	71	55.8	0.254480287	7979.4
Hg	S	S5	I	4.92	102.125	3.29	109.39	0.12	111.15	7.856	0.1425	1.9542	1.7381	913	0.655265597	30.3	153	183	352	107	0.657943925	16371
Hg	S	S5	II	4.92	102.125	3.29	109.39	0.12	111.15	7.856	0.1425	1.9542	1.7381	913	0.655265597	31.7	192	193	301	98.8	0.609311741	18969.6
Hg	S	S5	I	4.92	102.125	3.29	109.39	0.12	111.15	7.856	0.1425	1.9542	1.7381	913	0.655265597	33.4	11	168	166	67	0.496268657	737
Hg	S	S5	III	4.92	102.125	3.29	109.39	0.12	111.15	7.856	0.1425	1.9542	1.7381	913	0.655265597	52.4	220	148	263	82.2	0.639902676	18084
Hg	S	S5	I	4.92	102.125	3.29	109.39	0.12	111.15	7.856	0.1425	1.9542	1.7381	913	0.655265597	69	304	277	246	104.6	0.470363289	31798.4
Hg	S	S5	II	4.92	102.125	3.29	109.39	0.12	111.15	7.856	0.1425	1.9542	1.7381	913	0.655265597	94		208	298	101.2	0.588932806
Hg	S	S5	I	4.92	102.125	3.29	109.39	0.12	111.15	7.856	0.1425	1.9542	1.7381	913	0.655265597		17	190	244	86.8	0.562211982	1475.6
Hg	S	S3	I	5.84	25.7	5.7425	195.025	0.19	246.05	10.1405	0.205	3.5918	-1.9592	666	-0.290638711	15.6	100	141	174	63	0.552380952	6300
Hg	S	S3	III	5.84	25.7	5.7425	195.025	0.19	246.05	10.1405	0.205	3.5918	-1.9592	666	-0.290638711	20.5	112	130	130	52	0.5	5824
Hg	S	S3	III	5.84	25.7	5.7425	195.025	0.19	246.05	10.1405	0.205	3.5918	-1.9592	666	-0.290638711	22.2	132	147	100	49.4	0.4048583	6520.8
Hg	S	S3	I	5.84	25.7	5.7425	195.025	0.19	246.05	10.1405	0.205	3.5918	-1.9592	666	-0.290638711	22.5	144	171	222	78.6	0.564885496	11318.4
Hg	S	S3	I	5.84	25.7	5.7425	195.025	0.19	246.05	10.1405	0.205	3.5918	-1.9592	666	-0.290638711	22.7	178	172	134	61.2	0.437908497	10893.6
Hg	S	S3	III	5.84	25.7	5.7425	195.025	0.19	246.05	10.1405	0.205	3.5918	-1.9592	666	-0.290638711	23.6	145	243	91	66.8	0.27245509	9686
Hg	S	S3	I	5.84	25.7	5.7425	195.025	0.19	246.05	10.1405	0.205	3.5918	-1.9592	666	-0.290638711	24.5	160	164	131	59	0.444067797	9440
Hg	S	S3	II	5.84	25.7	5.7425	195.025	0.19	246.05	10.1405	0.205	3.5918	-1.9592	666	-0.290638711	39.4	229	246	59	61	0.193442623	13969
Hg	S	S3	III	5.84	25.7	5.7425	195.025	0.19	246.05	10.1405	0.205	3.5918	-1.9592	666	-0.290638711	49.1	122	190	148	67.6	0.437869822	8247.2
Hg	S	S3	I	5.84	25.7	5.7425	195.025	0.19	246.05	10.1405	0.205	3.5918	-1.9592	666	-0.290638711	61.1	334	184	225	81.8	0.550122249	27321.2
Hg	CH	Ch3	I	5.635	38.355	2.4625	109.54	0.1	128.1	13.9633	0.1145	3.231	1.5685	794	0.199546517	1.3	10	98	233	66.2	0.703927492	662
Hg	CH	Ch3	I	5.635	38.355	2.4625	109.54	0.1	128.1	13.9633	0.1145	3.231	1.5685	794	0.199546517	1.4	11	172	248	84	0.59047619	924
Hg	CH	Ch3	I	5.635	38.355	2.4625	109.54	0.1	128.1	13.9633	0.1145	3.231	1.5685	794	0.199546517	3.8	38	63	264	65.4	0.80733945	2485.2
Hg	CH	Ch3	III	5.635	38.355	2.4625	109.54	0.1	128.1	13.9633	0.1145	3.231	1.5685	794	0.199546517	4.1	26	91	242	66.6	0.726726727	1731.6
Hg	CH	Ch3	III	5.635	38.355	2.4625	109.54	0.1	128.1	13.9633	0.1145	3.231	1.5685	794	0.199546517	8.1	80	26	232	51.6	0.899224806	4128
Hg	CH	Ch3	II	5.635	38.355	2.4625	109.54	0.1	128.1	13.9633	0.1145	3.231	1.5685	794	0.199546517	13	41	85	360	89	0.808988764	3649
Hg	CH	Ch3	III	5.635	38.355	2.4625	109.54	0.1	128.1	13.9633	0.1145	3.231	1.5685	794	0.199546517	13.8	83	132	258	78	0.661538462	6474
Hg	CH	Ch3	II	5.635	38.355	2.4625	109.54	0.1	128.1	13.9633	0.1145	3.231	1.5685	794	0.199546517	15.4	142	0	343	68.6	1	9741.2
Hg	CH	Ch3	I	5.635	38.355	2.4625	109.54	0.1	128.1	13.9633	0.1145	3.231	1.5685	794	0.199546517	16.8	60	19	322	68.2	0.944281525	4092
Hg	CH	Ch3	II	5.635	38.355	2.4625	109.54	0.1	128.1	13.9633	0.1145	3.231	1.5685	794	0.199546517	17	86	80	237	63.4	0.747634069	5452.4
Hg	CH	Ch3	III	5.635	38.355	2.4625	109.54	0.1	128.1	13.9633	0.1145	3.231	1.5685	794	0.199546517	18.4	123	10	353	72.6	0.972451791	8929.8
Hg	CH	Ch3	I	5.635	38.355	2.4625	109.54	0.1	128.1	13.9633	0.1145	3.231	1.5685	794	0.199546517	19.2	42	65	299	72.8	0.821428571	3057.6
Hg	CH	Ch3	III	5.635	38.355	2.4625	109.54	0.1	128.1	13.9633	0.1145	3.231	1.5685	794	0.199546517	19.9	50	13	580	118.6	0.978077572	5930
Hg	CH	Ch3	III	5.635	38.355	2.4625	109.54	0.1	128.1	13.9633	0.1145	3.231	1.5685	794	0.199546517	20.6	60	0	545	109	1	6540
Hg	CH	Ch3	III	5.635	38.355	2.4625	109.54	0.1	128.1	13.9633	0.1145	3.231	1.5685	794	0.199546517	22.1	125	64	368	86.4	0.851851852	10800
Hg	CH	Ch3	III	5.635	38.355	2.4625	109.54	0.1	128.1	13.9633	0.1145	3.231	1.5685	794	0.199546517	22.5	110	91	355	89.2	0.795964126	9812
Hg	CH	Ch3	II	5.635	38.355	2.4625	109.54	0.1	128.1	13.9633	0.1145	3.231	1.5685	794	0.199546517	25.2	100	82	321	80.6	0.796526055	8060
Hg	CH	Ch3	I	5.635	38.355	2.4625	109.54	0.1	128.1	13.9633	0.1145	3.231	1.5685	794	0.199546517	25.7	65	91	273	72.8	0.75	4732
Hg	CH	Ch3	I	5.635	38.355	2.4625	109.54	0.1	128.1	13.9633	0.1145	3.231	1.5685	794	0.199546517	26	130	87	258	69	0.747826087	8970
Hg	CH	Ch3	II	5.635	38.355	2.4625	109.54	0.1	128.1	13.9633	0.1145	3.231	1.5685	794	0.199546517	26.6	150	87	404	98.2	0.822810591	14730
Hg	CH	Ch3	II	5.635	38.355	2.4625	109.54	0.1	128.1	13.9633	0.1145	3.231	1.5685	794	0.199546517	30.1	97	98	344	88.4	0.778280543	8574.8
Hg	CH	Ch3	II	5.635	38.355	2.4625	109.54	0.1	128.1	13.9633	0.1145	3.231	1.5685	794	0.199546517	31.3	165	71	289	72	0.802777778	11880
Hg	CH	Ch3	II	5.635	38.355	2.4625	109.54	0.1	128.1	13.9633	0.1145	3.231	1.5685	794	0.199546517	32.8	151	55	275	66	0.833333333	9966
Hg	CH	Ch3	II	5.635	38.355	2.4625	109.54	0.1	128.1	13.9633	0.1145	3.231	1.5685	794	0.199546517	34	170	77	246	64.6	0.761609907	10982
Hg	CH	Ch3	I	5.635	38.355	2.4625	109.54	0.1	128.1	13.9633	0.1145	3.231	1.5685	794	0.199546517	34.2	147	95	338	86.6	0.780600462	12730.2
Hg	CH	Ch3	I	5.635	38.355	2.4625	109.54	0.1	128.1	13.9633	0.1145	3.231	1.5685	794	0.199546517	35	97	108	345	90.6	0.761589404	8788.2
Hg	CH	Ch3	III	5.635	38.355	2.4625	109.54	0.1	128.1	13.9633	0.1145	3.231	1.5685	794	0.199546517	35.6	90	128	246	74.8	0.657754011	6732
Hg	CH	Ch3	II	5.635	38.355	2.4625	109.54	0.1	128.1	13.9633	0.1145	3.231	1.5685	794	0.199546517	35.7	160	72	318	78	0.815384615	12480
Hg	CH	Ch3	III	5.635	38.355	2.4625	109.54	0.1	128.1	13.9633	0.1145	3.231	1.5685	794	0.199546517	40.7	221	11	292	60.6	0.96369637	13392.6
Hg	CH	Ch3	I	5.635	38.355	2.4625	109.54	0.1	128.1	13.9633	0.1145	3.231	1.5685	794	0.199546517	46.7	155	103	430	106.6	0.806754221	16523
Hg	CH	Ch1	III	5.19	65.035	1.9275	93.505	0.27	380.95	11.8355	0.19	3.9112	-1.3004	352	-1.493124348	1.1	3	56	238	58.8	0.80952381	176.4
Hg	CH	Ch1	I	5.19	65.035	1.9275	93.505	0.27	380.95	11.8355	0.19	3.9112	-1.3004	352	-1.493124348	1.2	13	59	217	55.2	0.786231884	717.6
Hg	CH	Ch1	III	5.19	65.035	1.9275	93.505	0.27	380.95	11.8355	0.19	3.9112	-1.3004	352	-1.493124348	1.5	19	40	224	52.8	0.848484848	1003.2
Hg	CH	Ch1	II	5.19	65.035	1.9275	93.505	0.27	380.95	11.8355	0.19	3.9112	-1.3004	352	-1.493124348	1.7	9	61	214	55	0.778181818	495
Hg	CH	Ch1	I	5.19	65.035	1.9275	93.505	0.27	380.95	11.8355	0.19	3.9112	-1.3004	352	-1.493124348	2	13	60	154	42.8	0.719626168	556.4
Hg	CH	Ch1	II	5.19	65.035	1.9275	93.505	0.27	380.95	11.8355	0.19	3.9112	-1.3004	352	-1.493124348	2.8	8	170	235	81	0.580246914	648
Hg	CH	Ch1	III	5.19	65.035	1.9275	93.505	0.27	380.95	11.8355	0.19	3.9112	-1.3004	352	-1.493124348	3.4	24	67	271	67.6	0.801775148	1622.4
Hg	CH	Ch1	III	5.19	65.035	1.9275	93.505	0.27	380.95	11.8355	0.19	3.9112	-1.3004	352	-1.493124348	4.8	4	80	359	87.8	0.817767654	351.2
Hg	CH	Ch1	III	5.19	65.035	1.9275	93.505	0.27	380.95	11.8355	0.19	3.9112	-1.3004	352	-1.493124348	4.9	32	58	231	57.8	0.799307958	1849.6
Hg	CH	Ch1	III	5.19	65.035	1.9275	93.505	0.27	380.95	11.8355	0.19	3.9112	-1.3004	352	-1.493124348	5.6	50	68	312	76	0.821052632	3800
Hg	CH	Ch1	III	5.19	65.035	1.9275	93.505	0.27	380.95	11.8355	0.19	3.9112	-1.3004	352	-1.493124348	6.2	44	10	368	75.6	0.973544974	3326.4
Hg	CH	Ch1	II	5.19	65.035	1.9275	93.505	0.27	380.95	11.8355	0.19	3.9112	-1.3004	352	-1.493124348	8.3	41	108	270	75.6	0.714285714	3099.6
Hg	CH	Ch1	III	5.19	65.035	1.9275	93.505	0.27	380.95	11.8355	0.19	3.9112	-1.3004	352	-1.493124348	8.6	35	60	187	49.4	0.75708502	1729
Hg	CH	Ch1	III	5.19	65.035	1.9275	93.505	0.27	380.95	11.8355	0.19	3.9112	-1.3004	352	-1.493124348	11.3	59	68	277	69	0.802898551	4071
Hg	CH	Ch1	II	5.19	65.035	1.9275	93.505	0.27	380.95	11.8355	0.19	3.9112	-1.3004	352	-1.493124348	18.8	80	126	336	92.4	0.727272727	7392
Hg	CH	Ch1	I	5.19	65.035	1.9275	93.505	0.27	380.95	11.8355	0.19	3.9112	-1.3004	352	-1.493124348	21.5	105	102	291	78.6	0.740458015	8253
Hg	CH	Ch1	II	5.19	65.035	1.9275	93.505	0.27	380.95	11.8355	0.19	3.9112	-1.3004	352	-1.493124348	22	135	116	310	85.2	0.727699531	11502
Hg	CH	Ch1	III	5.19	65.035	1.9275	93.505	0.27	380.95	11.8355	0.19	3.9112	-1.3004	352	-1.493124348	25.7	88	83	202	57	0.70877193	5016
Hg	CH	Ch1	I	5.19	65.035	1.9275	93.505	0.27	380.95	11.8355	0.19	3.9112	-1.3004	352	-1.493124348	27.2	188	125	318	88.6	0.717832957	16656.8
Hg	CH	Ch1	I	5.19	65.035	1.9275	93.505	0.27	380.95	11.8355	0.19	3.9112	-1.3004	352	-1.493124348	27.4	206	135	287	84.4	0.680094787	17386.4
Hg	CH	Ch1	I	5.19	65.035	1.9275	93.505	0.27	380.95	11.8355	0.19	3.9112	-1.3004	352	-1.493124348	35.2	248	94	275	73.8	0.745257453	18302.4
Hg	CH	Ch1	II	5.19	65.035	1.9275	93.505	0.27	380.95	11.8355	0.19	3.9112	-1.3004	352	-1.493124348	36.3	143	114	426	108	0.788888889	15444
Hg	CH	Ch1	I	5.19	65.035	1.9275	93.505	0.27	380.95	11.8355	0.19	3.9112	-1.3004	352	-1.493124348	54.7	314	143	385	105.6	0.729166667	33158.4
Hg	CH	Ch1	II	5.19	65.035	1.9275	93.505	0.27	380.95	11.8355	0.19	3.9112	-1.3004	352	-1.493124348	56.9	101	141	324	93	0.696774194	9393
Hg	CH	Ch1	II	5.19	65.035	1.9275	93.505	0.27	380.95	11.8355	0.19	3.9112	-1.3004	352	-1.493124348	58.3	183	110	334	88.8	0.752252252	16250.4
Hg	CH	Ch2	I	5.615	30.705	3.7275	267.955	0.26	387.4	13.5649	0.2615	6.1218	-5.2275	412	-1.263350022	1.9	21	71	293	72.8	0.804945055	1528.8
Hg	CH	Ch2	II	5.615	30.705	3.7275	267.955	0.26	387.4	13.5649	0.2615	6.1218	-5.2275	412	-1.263350022	14.4	120	76	227	60.6	0.749174917	7272
Hg	CH	Ch2	I	5.615	30.705	3.7275	267.955	0.26	387.4	13.5649	0.2615	6.1218	-5.2275	412	-1.263350022	17.1	207	63	189	50.4	0.75	10432.8
Hg	CH	Ch2	II	5.615	30.705	3.7275	267.955	0.26	387.4	13.5649	0.2615	6.1218	-5.2275	412	-1.263350022	21.2	135	72	317	77.8	0.814910026	10503
Hg	CH	Ch2	III	5.615	30.705	3.7275	267.955	0.26	387.4	13.5649	0.2615	6.1218	-5.2275	412	-1.263350022	22.8	137	67	342	81.8	0.836185819	11206.6
Hg	CH	Ch2	I	5.615	30.705	3.7275	267.955	0.26	387.4	13.5649	0.2615	6.1218	-5.2275	412	-1.263350022	24.8	301	63	300	72.6	0.826446281	21852.6
Hg	CH	Ch2	II	5.615	30.705	3.7275	267.955	0.26	387.4	13.5649	0.2615	6.1218	-5.2275	412	-1.263350022	27.4	251	67	297	72.8	0.815934066	18272.8
Hg	CH	Ch2	II	5.615	30.705	3.7275	267.955	0.26	387.4	13.5649	0.2615	6.1218	-5.2275	412	-1.263350022	32.1	153	66	341	81.4	0.837837838	12454.2
Hg	CH	Ch2	I	5.615	30.705	3.7275	267.955	0.26	387.4	13.5649	0.2615	6.1218	-5.2275	412	-1.263350022	32.7	205	63	357	84	0.85	17220
Hg	CH	Ch2	I	5.615	30.705	3.7275	267.955	0.26	387.4	13.5649	0.2615	6.1218	-5.2275	412	-1.263350022	34.1	147	73	369	88.4	0.834841629	12994.8
Hg	CH	Ch2	II	5.615	30.705	3.7275	267.955	0.26	387.4	13.5649	0.2615	6.1218	-5.2275	412	-1.263350022			73	323	79.2	0.815656566
Hg	CH	Ch4	I	5.265	90.66	1.7	70.905	0.09	196.45	13.6647	0.129	3.0392	1.6924	972	0.88121035	1.2	9	44	181	45	0.804444444	405
Hg	CH	Ch4	III	5.265	90.66	1.7	70.905	0.09	196.45	13.6647	0.129	3.0392	1.6924	972	0.88121035	5.1	7	65	190	51	0.745098039	357
Hg	CH	Ch4	III	5.265	90.66	1.7	70.905	0.09	196.45	13.6647	0.129	3.0392	1.6924	972	0.88121035	6.5		62	205	53.5	0.76635514
Hg	CH	Ch4	II	5.265	90.66	1.7	70.905	0.09	196.45	13.6647	0.129	3.0392	1.6924	972	0.88121035	7.7	4	60	238	59.6	0.798657718	238.4
Hg	CH	Ch4	III	5.265	90.66	1.7	70.905	0.09	196.45	13.6647	0.129	3.0392	1.6924	972	0.88121035	7.9	4	58	222	56	0.792857143	224
Hg	CH	Ch4	I	5.265	90.66	1.7	70.905	0.09	196.45	13.6647	0.129	3.0392	1.6924	972	0.88121035	8.7	74	56	211	53.4	0.790262172	3951.6
Hg	CH	Ch4	III	5.265	90.66	1.7	70.905	0.09	196.45	13.6647	0.129	3.0392	1.6924	972	0.88121035	11.1	22	62	229	58.2	0.786941581	1280.4
Hg	CH	Ch4	II	5.265	90.66	1.7	70.905	0.09	196.45	13.6647	0.129	3.0392	1.6924	972	0.88121035	11.5	61	81	254	67	0.758208955	4087
Hg	CH	Ch4	I	5.265	90.66	1.7	70.905	0.09	196.45	13.6647	0.129	3.0392	1.6924	972	0.88121035	12.2	103	79	242	64.2	0.753894081	6612.6
Hg	CH	Ch4	I	5.265	90.66	1.7	70.905	0.09	196.45	13.6647	0.129	3.0392	1.6924	972	0.88121035	13	73	72	235	61.4	0.765472313	4482.2
Hg	CH	Ch4	II	5.265	90.66	1.7	70.905	0.09	196.45	13.6647	0.129	3.0392	1.6924	972	0.88121035	13	46	76	263	67.8	0.775811209	3118.8
Hg	CH	Ch4	II	5.265	90.66	1.7	70.905	0.09	196.45	13.6647	0.129	3.0392	1.6924	972	0.88121035	13.4	85	46	320	73.2	0.87431694	6222
Hg	CH	Ch4	I	5.265	90.66	1.7	70.905	0.09	196.45	13.6647	0.129	3.0392	1.6924	972	0.88121035	14.3	129	65	237	60.4	0.784768212	7791.6
Hg	CH	Ch4	III	5.265	90.66	1.7	70.905	0.09	196.45	13.6647	0.129	3.0392	1.6924	972	0.88121035	15.2	32	54	235	57.8	0.813148789	1849.6
Hg	CH	Ch4	III	5.265	90.66	1.7	70.905	0.09	196.45	13.6647	0.129	3.0392	1.6924	972	0.88121035	15.2	65	70	302	74.4	0.811827957	4836
Hg	CH	Ch4	II	5.265	90.66	1.7	70.905	0.09	196.45	13.6647	0.129	3.0392	1.6924	972	0.88121035	15.7	80	89	385	94.8	0.812236287	7584
Hg	CH	Ch4	II	5.265	90.66	1.7	70.905	0.09	196.45	13.6647	0.129	3.0392	1.6924	972	0.88121035	17.6	97	72	213	57	0.747368421	5529
Hg	CH	Ch4	II	5.265	90.66	1.7	70.905	0.09	196.45	13.6647	0.129	3.0392	1.6924	972	0.88121035	18.1	20	68	284	70.4	0.806818182	1408
Hg	CH	Ch4	I	5.265	90.66	1.7	70.905	0.09	196.45	13.6647	0.129	3.0392	1.6924	972	0.88121035	19	115	74	183	51.4	0.712062257	5911
Hg	CH	Ch4	III	5.265	90.66	1.7	70.905	0.09	196.45	13.6647	0.129	3.0392	1.6924	972	0.88121035	19.4	90	70	0
Hg	CH	Ch4	III	5.265	90.66	1.7	70.905	0.09	196.45	13.6647	0.129	3.0392	1.6924	972	0.88121035	22.9	60	75	368	88.6	0.830699774	5316
Hg	CH	Ch4	II	5.265	90.66	1.7	70.905	0.09	196.45	13.6647	0.129	3.0392	1.6924	972	0.88121035	37.5	224	89	287	75.2	0.763297872	16844.8
Hg	CH	Ch4	I	5.265	90.66	1.7	70.905	0.09	196.45	13.6647	0.129	3.0392	1.6924	972	0.88121035	39	219	68	360	85.6	0.841121495	18746.4
Hg	CH	Ch4	I	5.265	90.66	1.7	70.905	0.09	196.45	13.6647	0.129	3.0392	1.6924	972	0.88121035		232	70	239	61.8	0.773462783	14337.6
Hg	CH	Ch4	II	5.265	90.66	1.7	70.905	0.09	196.45	13.6647	0.129	3.0392	1.6924	972	0.88121035			89	255	68.8	0.74127907
Hg	CH	Ch5	II	5.79	46.36	2.4075	125.345	0.22	305.9	12.0178	0.1645	3.4191	-0.5819	1168	1.63180648	4	1	56	231	57.4	0.804878049	57.4
Hg	CH	Ch5	III	5.79	46.36	2.4075	125.345	0.22	305.9	12.0178	0.1645	3.4191	-0.5819	1168	1.63180648	4.8	21	135	123	51.6	0.476744186	1083.6
Hg	CH	Ch5	I	5.79	46.36	2.4075	125.345	0.22	305.9	12.0178	0.1645	3.4191	-0.5819	1168	1.63180648	6.4	42	137	311	89.6	0.694196429	3763.2
Hg	CH	Ch5	I	5.79	46.36	2.4075	125.345	0.22	305.9	12.0178	0.1645	3.4191	-0.5819	1168	1.63180648	6.5	32	63	278	68.2	0.815249267	2182.4
Hg	CH	Ch5	III	5.79	46.36	2.4075	125.345	0.22	305.9	12.0178	0.1645	3.4191	-0.5819	1168	1.63180648	9	45	46	117	32.6	0.717791411	1467
Hg	CH	Ch5	II	5.79	46.36	2.4075	125.345	0.22	305.9	12.0178	0.1645	3.4191	-0.5819	1168	1.63180648	9.9	54	64	225	57.8	0.778546713	3121.2
Hg	CH	Ch5	I	5.79	46.36	2.4075	125.345	0.22	305.9	12.0178	0.1645	3.4191	-0.5819	1168	1.63180648	10.1	85	58	266	64.8	0.820987654	5508
Hg	CH	Ch5	I	5.79	46.36	2.4075	125.345	0.22	305.9	12.0178	0.1645	3.4191	-0.5819	1168	1.63180648	13.7	38	52	206	51.6	0.798449612	1960.8
Hg	CH	Ch5	II	5.79	46.36	2.4075	125.345	0.22	305.9	12.0178	0.1645	3.4191	-0.5819	1168	1.63180648	13.9	8	71	257	65.6	0.783536585	524.8
Hg	CH	Ch5	II	5.79	46.36	2.4075	125.345	0.22	305.9	12.0178	0.1645	3.4191	-0.5819	1168	1.63180648	14.1	50	65	355	84	0.845238095	4200
Hg	CH	Ch5	II	5.79	46.36	2.4075	125.345	0.22	305.9	12.0178	0.1645	3.4191	-0.5819	1168	1.63180648	15.2	47	59	232	58.2	0.797250859	2735.4
Hg	CH	Ch5	I	5.79	46.36	2.4075	125.345	0.22	305.9	12.0178	0.1645	3.4191	-0.5819	1168	1.63180648	17	131	68	201	53.8	0.747211896	7047.8
Hg	CH	Ch5	III	5.79	46.36	2.4075	125.345	0.22	305.9	12.0178	0.1645	3.4191	-0.5819	1168	1.63180648	17.1	22	151	300	90.2	0.66518847	1984.4
Hg	CH	Ch5	I	5.79	46.36	2.4075	125.345	0.22	305.9	12.0178	0.1645	3.4191	-0.5819	1168	1.63180648	22.4	123	84	253	67.4	0.75074184	8290.2
Hg	CH	Ch5	I	5.79	46.36	2.4075	125.345	0.22	305.9	12.0178	0.1645	3.4191	-0.5819	1168	1.63180648	24	84	151	173	64.8	0.533950617	5443.2
Hg	CH	Ch5	II	5.79	46.36	2.4075	125.345	0.22	305.9	12.0178	0.1645	3.4191	-0.5819	1168	1.63180648	29.2	75	61	329	78	0.843589744	5850
Hg	CH	Ch5	I	5.79	46.36	2.4075	125.345	0.22	305.9	12.0178	0.1645	3.4191	-0.5819	1168	1.63180648	34.4	158	75	360	87	0.827586207	13746
Hg	CH	Ch5	II	5.79	46.36	2.4075	125.345	0.22	305.9	12.0178	0.1645	3.4191	-0.5819	1168	1.63180648	35.7	82	65	355	84	0.845238095	6888
Hg	CH	Ch5	III	5.79	46.36	2.4075	125.345	0.22	305.9	12.0178	0.1645	3.4191	-0.5819	1168	1.63180648	38.4		85	91	35.2	0.517045455
Hg	CH	Ch5	II	5.79	46.36	2.4075	125.345	0.22	305.9	12.0178	0.1645	3.4191	-0.5819	1168	1.63180648			62	320	76.4	0.837696335
